# Supplementary material for: Idebenone Decreases Aβ Pathology by Modulating RAGE/Caspase-3 Signaling and the Aβ Degradation Enzyme NEP in a Mouse Model of AD
Source: Biology (Basel). 2021 Sep 19;10(9):938. doi: 10.3390/biology10090938 (PMC8471964; doi:10.3390/biology10090938)
Supplement: Supplementary file 1 [file biology-10-00938-s001.zip]

Archive with 1 entries (1 files):
- biology-1376783-supplementary.pdf
